# Supplementary material for: Association of Psoas: Lumbar Vertebral Index (PLVI) with Postherpetic Neuralgia in Patients Aged 60 and Older with Herpes Zoster
Source: J Clin Med. 2024 May 25;13(11):3100. doi: 10.3390/jcm13113100 (PMC11172933; doi:10.3390/jcm13113100)
Supplement: Supplementary file 1 [file jcm-13-03100-s001.zip]

Archive with 1 entries (1 files):
- jcm-2995507-supplementary.pdf
